# Supplementary material for: Trap Engineering-Based Optimization via Polyetherimide with Molecular Semiconductor for Capacitive Energy Storage at High Temperatures
Source: Polymers (Basel). 2025 Aug 25;17(17):2294. doi: 10.3390/polym17172294 (PMC12430510; doi:10.3390/polym17172294)
Supplement: Supplementary file 1 [file polymers-17-02294-s001.zip]

Archive with 1 entries (1 files):
- polymers-3761823-supplementary.pdf
